# Supplementary material for: Drug connectivity mapping and functional analysis reveal therapeutic small molecules that differentially modulate myelination
Source: Biomed Pharmacother. 2022 Jan;145:None. doi: 10.1016/j.biopha.2021.112436 (PMC8664715; doi:10.1016/j.biopha.2021.112436)
Supplement: Supplementary file 1 — Supplementary material [file mmc1.xlsx]

## Sheet: Sheet1
85 common elements in "Low LY-294002" and "High LY-294002":
Gene Symbol
Aqp1
Car9
H2afj
Hspa1b
Ttc5
Npr3
Rnf169
Upk1b
Shisa2
Hrk
Hspa1a
Hsd17b2
Serpinb6b
C1ra
Pcf11
A430035B10Rik
Ropn1l
Krt7
Wfdc2
Rlbp1
Mylk
Slfn1
Ceacam1
Zfp185
Csprs///Gm15433///Gm2666///Gm7609///LOC100041903///LOC100503923///LOC101055758
Acp5
Elf3
Xlr4a///Xlr4b///Xlr4c
Tgtp1///Tgtp2
Asprv1
Itpk1
Pglyrp1
Zfand5
Pkd2l1
Cysrt1
Sprr2f
Tspan1
Cst7
Cdsn
Krt6b
Csta1
Igf1
Cd300lf
Calml3
Luc7l2
H2-Q5
Il1rn
Tef
Cd36
Bcl2l15
Scel
Taf7
Ltf
Mmp13
Prrc2c
Git2
Cytip
Ly6a
Pdzk1ip1
Plet1
Cahm
BC100530///Stfa1///Stfa3
Kansl3
Angpt4
Il7r
Plac8
Cblc
Ripk4
Tjp3
Sprr1a
Zfp606
Cabyr
Chrna1
Muc1
Sema5a
Sell
Sf3a1
Cd3e
Particl
Psca
LOC100038947///Sirpb1a///Sirpb1b
Gigyf2
Adtrp
Nipal2
